# Supplementary material for: Ultrasonic Treatment of Corn Starch to Improve the Freeze-Thaw Resistance of Frozen Model Dough and Its Application in Steamed Buns
Source: Foods. 2023 May 12;12(10):1962. doi: 10.3390/foods12101962 (PMC10217374; doi:10.3390/foods12101962)
Supplement: Supplementary file 1 [file foods-12-01962-s001.zip]

Archive with 1 entries (1 files):
- foods-2381565-supplementary.pdf
